# Supplementary material for: In Vitro Proof-of-Concept Study: Lidocaine and Epinephrine Co-Loaded in a Mucoadhesive Liquid Crystal Precursor System for Topical Oral Anesthesia
Source: Pharmaceuticals (Basel). 2025 Aug 6;18(8):1166. doi: 10.3390/ph18081166 (PMC12389179; doi:10.3390/ph18081166)
Supplement: Supplementary file 1 [file pharmaceuticals-18-01166-s001.zip]

Archive with 1 entries (1 files):
- pharmaceuticals-3698712-supplementary.pdf
